# Supplementary material for: Modulation of Anthocyanin Biosynthesis-Related Genes during the Ripening of Olea europaea L. cvs Carolea and Tondina Drupes in Relation to Environmental Factors
Source: Int J Mol Sci. 2023 May 15;24(10):8770. doi: 10.3390/ijms24108770 (PMC10217892; doi:10.3390/ijms24108770)
Supplement: Supplementary file 1 [file ijms-24-08770-s001.zip]

Archive with 2 entries (2 files):
- Ferrari_et_al_Supplementary_Table_S1.xlsx
- Ferrari_et_al_Supplementary_Table_S2.xlsx
