# Supplementary material for: Modulation of Anthocyanin Biosynthesis-Related Genes during the Ripening of Olea europaea L. cvs Carolea and Tondina Drupes in Relation to Environmental Factors
Source: Int J Mol Sci. 2023 May 15;24(10):8770. doi: 10.3390/ijms24108770 (PMC10217892; doi:10.3390/ijms24108770)
Supplement: Supplementary file 1 [file ijms-24-08770-s001.zip › Ferrari_et_al_Supplementary_Table_S1.xlsx]

## Sheet: Foglio1
MYB_type	Gene ID	Position of MYB domain (5'-3')	R1-domain	R2-domain	R3-domain	R4-domain
R1-MYB	Oeu013192.1	111-168	DQERRKGiAWTEDEHRRFLIGLDKYGKGD-WRSISRNLV-VTRTPTQVASHAQKYYNRLN
	Oeu013743.2	39-93	SPEVEQWPFTPKEDEIILKAHTKYG-NK-WASIARLLN--GRTDNSIKNHWNSTLTRKC
	Oeu015016.1	122-178	HERKKGVPWTQEEHRQFLLGLKKYGRGD-WRNISRNFV-TTRTPTQVASHAQKYFIRQL
	Oeu024323.1	124-181	DQERRKGiPWTEEEHRLFLLGLDKFGKGD-WRSISRNFV-VSRTPTQVASHAQKYFIRLN
	Oeu028008.1	130-186	HERKKGVPWTEEEHRQFLLGLKKYGKGD-WRNISRNFV-TTRTPTQVASHAQKYFIRQL
	Oeu030221.1	109-165	VERKKGTPWTEEEHRLFLIGLNKYGKGD-WRSISRNVV-VTRTPTQVASHAQKYYLRQT
	Oeu030527.1	128-184	HERKKGVPWTEEEHRQFLLGLKKYGKGD-WRNISRNFV-TTRTPTQVASHAQKYFIRQL
	Oeu032679.1	98-154	QERKKGVPWTEEEHRRFLLGLERHGKGD-WRNISRNFV-ITKTPTQVASHAQKYFLRQL
	Oeu038999.1	11-170	QERKKGVPWTEEEHRRFLLGLQEHGKGD-WRNISRNFV-ISKTPTQVASHAQKYYLRQL
	Oeu049277.1	125-181	HERKKGVPWTEEEHKLFLMGLKKYGKGD-WRNISRNFV-ITRTPTQVASHAQKYFIRQL
	Oeu051244.1	137-193	QERKKGVPWTEEEHRRFLLGLERHGKGD-WRNISRNFV-FSKTPTQVASHAQKYFLRQL
	Oeu058597.2	110-166	HERRKGVPWTEEEHRQFLLGLKKYGKGD-WRNISRNFV-TTRTPTQVASHAQKYFIRQL
	Oeu062427.1	79-136	DQERRKGiAWTEEEHRLFLLGLDKYGKGD-WRSISRNFV-VTRTPTQVASHAQKYFIRLN
R2R3-MYB	Oeu000049.2	13-69, 70-121		GMIIKKGPWKAEEDEVLINHVNKYGPRD-WSSIRSKG-LLQRTGKSCRLRWVNKLRPNL	---KNGVKFSAEEERTVIDLQGQFG-NK-WAKIATYLP--GRTDNDVKNFWSSRQKRLA
	Oeu000106.1	9-65, 66-116		KQKLRKGLWSPEEDEKLIHHITKHGHGC-WSSVPKLAG-LQRCGKSCRLRWINYLRPDL	----KRGTFSPEEENLIIELHAVLG-NR-WSQIAAQLP--GRTDNEIKNLWNSSIKKKL
	Oeu000925.1	8-64, 65-115		EKEWRKGPWTPEEDKLLAEYVSQNGEGR-WSSVARFAG-LNRNAKSCRLRWVNYLRPGL	----KRGHITPQEEGIIIELHALWG-NK-WSTIARYLP--GRTDNEIKNYWRTHFKRRR
	Oeu001478.1	18-70, 71-125		ASKLRKGLWSPEEDEKLMNYMVRNGQGC-WSDVARNAG-LQRCGKSCRLRWINY----L	RPDLKRGAFSSQEEDLIIHLHSLLG-NR-WSQIAARLP--GRTDNEIKNFWNSTIKKRL
	Oeu001863.1	1-57, 58-108		--MKERQRWRPEEDALLRAYVKQYGPRE-WQLVSERMNkPLNRDAKSCLERWKNYLKPDV	----KKGSLTEEEQRLVIHLQAKHG-NK-WKKIAAEIP--GRTAKRLGKWWEVFKEKQQ
	Oeu002214.1	18-70, 71-125		LMELRRGPWTVEEDFTLINYIAHHGEGR-WNSLATCAG-LRRTGKSCRLRWLNY----L	HPDVRRGNLTLEEQVMILELHSRWG-NR-WSKIAQHLP--GRTDNEIKNYWRTRVQKHA
	Oeu002410.1	9-61, 62-117		ESGLKKGPWTPEEDDKLIKHIQKHGHGS-WRALPKLAG-LNRCGKSCRLRWTNY----L	RPDIKRGKFSQEEEQTILNLHAILGNNK-WSAIATHLP--GRTDNEIKNFWNTHLKKKL
	Oeu002540.1	9-62, 63-117		KDNVKRGPWSSEEDAKLKTYMEKYGTgGN-WIALPQKIG-LNRCGKSCRLRWLNY----L	RPNLKHGGFTEEEDNIICSLYISIG-SR-WSIIAAQLP--GRTDNDIKNYWNTRLKKKL
	Oeu002541.1	9-62, 63-117		KDNVKRGPWSSEEDAKLKTYMEKYGTgGN-WIALPQKIG-LNRCGKSCRLRWLNY----L	RPNLKHGGFTEEEDNIICSLYISIG-SR-WSIIAAQLP--GRTDNDIKNYWNTRLKKKL
	Oeu003325.1	19-70, 71-125		SRYQIKGQWIGKEDRRLISLVIQFGLGK-WVVIAEEMV--GRVGKQCRERWNNH----L	RPHIKKDIWTEDEERWLIQAHEGQG-NR-WAEIAKYIS--GRTKNSIKNHWNATKRRQI
	Oeu004739.1	10-66, 67-112		EAHTNKGTWTKEEDELLVNYIALHGEGC-WRSLPKAAG-LLRCGKSCRLRWINYLRPDL	----KRGNFTQEEDEIIIKLLACWE-IT------RRLS--GRTDNEIKNYWNTHIKRKL
	Oeu004741.1	10-62, 63-117		EAHTNKGTWTKEEDELLVNYIALHGEGC-WRSLPKAAG-LLRCGKSCRLRWINY----L	RPDLKRGNFTQEEDEIIIKLHSLLG-NK-WSLIARRLS--GRTDNEIKNYWNTHIKRKL
	Oeu005024.3	9-66, 122-176		KANVKKGPWSPEEDAKLKDYMENHGTgGN-WIALPQKAG-LKRCGKSCRLRWLNYLRPNL	RPNLKHGEFSEDEDRIICSLFTSIG-SR-WSIIAAHLP--GRTDNDIKNYWNTKLKKKL
	Oeu006157.1	35-86, 87-141		ISERIRGPWSAEEDNILTRLVDQYGARN-WSLISKYIK--GRSGKSCRLRWCN----QL	SPNVERRPFTAEEDETILAAHSRYG-NK-WATIARLLP--GRTDNAVKNHWNSTLKRKS
	Oeu006574.1	19-71, 72-126		KIKFRKGLWSPEEDEKLMNYMLINGQGC-WSDIARNAG-LQRCGKSCRLRWINY----L	RPDLKRGAISPQEEELILHLHSVLG-NR-WSQIAARLP--GRTDNKIKNFWNSSIQKRL
	Oeu006586.1	9-61, 62-116		KAHTNKGAWTKEEDQRLINYIRLHGEGC-WRSLPKAAG-LLRCGKSCRLRWINY----L	RPDLKRGNFTEEEDDIIIKLHSLLG-NK-WSLIAARLP--GRTDNEIKNYWNTHIKRKL
	Oeu006680.1	9-61, 62-116		KAHTNKGAWTKEEDDRLIAYIRAHGEGC-WRSLPKAAG-LLRCGKSCRLRWINY----L	RPDLKRGNFTDEEDELIIKLHSHLG-NK-WSLIAGRLP--GRTDNEIKNYWNTHIRRKL
	Oeu007516.1	12-64, 65-119		WSGLKKGPWTPEEDQKLVDCIQKYGHGN-WKEVSKLAG-LNRCGKSCRLRWTNY----L	RPDIKRGTFSEEEEQTILELHALLG-NK-WSAIASRLP--GRTDNEIKNFWNTHMKKKL
	Oeu007545.1	11-67, 68-118		EEGWRKGPWTAEEDRLLIEYVKLHGEGR-WNNVSRLAG-LKRNGKSCRLRWVNYLRPDL	----KRGQITPHEKSIILELHAKWG-NR-WSTIARSLP--GRTDNEIKNYWRTHFKKKG
R1R2R3-MYB	Oeu004240.2	415-470, 532-586, 676-730	SNEKRESPWGKEEIEMLRKGVQKYPkgtSRRWEVISEYIgTGRSVEEILKATKTVL	SSSSDQDIWSDLQEKALVQSLKTFPketNQRWERVAAAVPGKTVNQCKKKFAMLK	SSSSDQDIWSDLQEKALVQSLKTFPketNQRWERVAAAVPGKTVNQCKKKFAMLK
	Oeu005024.3	9-62, 63-121, 676-730	KANVKKGPWSPEEDAKLKDYMENHGtGGNWIALPQKAgLKRCGKSCRLRWLNYL	RPNLKHGEFSEDEDRIICSLFTSIGSRYYHLLISLIalpqkagLKRCGKSCRLRWLNYL	RPNLKHGEFSEDEDRIICSLFTSIG-SRWSIIAAHLPGRTDNDIKNYWNTKL
	Oeu008284.1	15-66, 67-122, 123-173	GNFLRSQEMIILQDEILRMAVQRFKGKN-WKKIADCFK--DRTDVQCLHRWQKV----L	DPELIKGPWSKEEDEMIIHCVNKYGPKK-WSTISKHLP--GRIGKQCRERWHNHLNPTI	----NKDAWTQEEELALIHAHQIYG-NK-WAELTKFLP--GRTDNAIKNHWNSSIKKKL
	Oeu010863.1	9-62, 66-116, 356-410	KIGVKKGPWTPEEDIILVSYIQEHGPGN-WRAVPTNTG-LLRCSKSCRLRWTNYLRPGI	----KRGNFTEHEEKMIIHLQALLG-NR-WAAIASYLP--QRTDNDIKNFWNTHLKKKL	VPGIKRGNFTEHEEKMIIHLQALLG-NR-WAAIASYLP--QRTDNDIKNFWNTHLKKKL
	Oeu012188.1	32-83, 84-139, 140-190	TRRSTKGQWTPEEDEILRVAVQRFNGKN-WKKIAECFK--DRTDVQCLHRWQKV----L	NPELIKGPWSKEEDEIIIDLVKKYGPKK-WSTIAQHLP--GRIGKQCRERWHNHLNPGI	----NKEAWTQEEELALIHAHQIYG-NK-WAELTKFLP--GRTDNAIKNHWNSSVKKKL
	Oeu038054.1	17-69, 70-124, 290-344	ERSIRKGPWSSDEDSKLINYIAIHGEGG-WEALSCNAG-LRRTGKSCRLRWLNY----L	NPNVRRGNITPQEQLFIIELRLRYG-NR-WTQIAKRLP--GRTDNEIKNHWRTIIKKQA	NPNVRRGNITPQEQLFIIELRLRYG-NR-WTQIAKRLP--GRTDNEIKNHWRTIIKKQA
	Oeu049246.1	54-105, 106-161, 162-212	PIRRAKGGWTPEEDDTLKRAVAAYRGKS-WKKIAEFFP--DRSEVQCLHRWQKV----L	NPELVKGPWTPEEDEKIVELVAKYGPTK-WSIIAKSLP--GRIGKQCRERWHNHLNPNI	----KKDAWTLEEELTLLGAHRTHG-NK-WAELAKLLP--GRTDNAIKNHWNSSLKKKL
Atypical-MYB	Oeu038054.1	17-69, 70-120, 242-289, 290-340	ERSIRKGPWSSDEDSKLINYIAIHGEGGWEALSCNAgLRRTGKSCRLRWLNYL	NPNVRRGNITPQEQLFIIELRLRYG-NRWTQIAKRLPGRTDNEIKNHWRTII	DGNENRDDWLSSEDSFTMSLNDE---GFWVSTSTGL-RRTGKSCRLRWLNYL	NPNVRRGNITPQEQLFIIELRLRYG-NRWTQIAKRLPGRTDNEIKNHWRTII
	Oeu040446.1	388-440, 441-492, 494-545, 546-596	DPLINRHPWTTMEDKNLLYNIQQKGLSNWIDIAVSLgTNRTPFQCLSRYQRSL	NASILKREWTEEEDNQLRSAVENFGESSWQLVASLIEGRTGTQCSNRWMKTL	PTRKKVGRWTEDEDRRLKVAVTFFGPKTWKKVAQFVYGRTQAQCRERWVNCL	NPSLNLAAWTEEEDSKLEAAILEHG-YYWSKVASCVPPRTDNQCRRRWKVLF
No-PF00249	Oeu007399.2
	Oeu011876.1
	Oeu014390.1
	Oeu033854.1
	Oeu042736.1
	Oeu043931.1
	Oeu050118.1
