# Supplementary material for: Modulation of Anthocyanin Biosynthesis-Related Genes during the Ripening of Olea europaea L. cvs Carolea and Tondina Drupes in Relation to Environmental Factors
Source: Int J Mol Sci. 2023 May 15;24(10):8770. doi: 10.3390/ijms24108770 (PMC10217892; doi:10.3390/ijms24108770)
Supplement: Supplementary file 1 [file ijms-24-08770-s001.zip › Ferrari_et_al_Supplementary_Table_S2.xlsx]

## Sheet: Foglio1
cv. 'Carolea'		Pearson correlation coefficients																	P.VALUE
		OePAL	Oe4CL	OeCHS	OeCHI	OeF3H	OeF3.H	OeF3.5.H	OeDFR	OeANS	OeUFGT	Oeu050989.1	Oeu004741.1	Oeu004739.1	Anthocyanins	Tmin	Tmax	Tmedium	OePAL	Oe4CL	OeCHS	OeCHI	OeF3H	OeF3.H	OeF3.5.H	OeDFR	OeANS	OeUFGT	Oeu050989.1	Oeu004741.1	Oeu004739.1	Anthocyanins	Tmin	Tmax	Tmedium
	OePAL	1	0.59	0.84	0.87	0.05	0.79	0.52	0.81	-0.36	0.83	0.6	0.32	0.62	0.46	-0.35	-0.36	-0.36	0	4.00236e-06	8.40006e-13	7.80316e-21	0.225276	3.47987e-11	2.12836e-12	1.61386e-08	0.000105709	2.13194e-08	2.75866e-09	0.167274	8.94525e-09	2.25981e-05	0.405939	0.141237	0.643733
	Oe4CL	0.59	1	0.8	0.79	0.27	0.78	0.34	0.8	-0.55	0.76	0.65	0.1	0.18	0.59	-0.47	-0.67	-0.66	4.00236e-06	0	1.4901e-28	7.50187e-25	0.374712	6.85317e-29	0.00071643	2.50264e-29	4.83206e-05	1.56438e-26	2.13791e-11	0.713838	0.0613657	1.53571e-10	8.01407e-07	2.15017e-07	1.81752e-07
	OeCHS	0.84	0.8	1	0.97	0.4	0.97	0.28	0.91	-0.62	0.95	0.83	0.28	0.56	0.75	-0.52	-0.61	-0.6	8.40006e-13	1.4901e-28	0	1.95739e-61	0.227587	1.32175e-71	0.0139278	2.02203e-84	6.1277e-06	2.48361e-63	1.18901e-35	0.0803019	1.13865e-05	1.90761e-28	6.75843e-09	2.54026e-07	2.18265e-08
	OeCHI	0.87	0.79	0.97	1	0.43	0.94	0.34	0.86	-0.49	0.92	0.72	0.3	0.62	0.67	-0.45	-0.51	-0.51	7.80316e-21	7.50187e-25	1.95739e-61	0	0.119143	1.60596e-51	0.000529684	4.75041e-48	0.0128939	1.66887e-42	4.78742e-34	0.240834	1.65777e-07	8.73229e-22	3.33958e-05	0.000692707	0.000136867
	OeF3H	0.05	0.27	0.4	0.43	1	0.42	-0.36	0.1	-0.17	0.27	0.23	0.08	0.34	0.49	-0.1	-0.17	-0.18	0.225276	0.374712	0.227587	0.119143	0	0.0915098	4.42017e-08	0.17099	0.299606	0.141376	0.118225	0.421063	0.00173821	0.0295892	0.374487	0.5487	0.452116
	OeF3'H	0.79	0.78	0.97	0.94	0.42	1	0.2	0.92	-0.64	0.97	0.82	0.31	0.56	0.81	-0.61	-0.6	-0.67	3.47987e-11	6.85317e-29	1.32175e-71	1.60596e-51	0.0915098	0	0.105329	2.38369e-71	5.9468e-07	1.73501e-71	3.58226e-31	0.142159	0.000101714	3.81109e-38	4.70014e-10	1.73956e-08	1.17264e-09
	OeF3'5'H	0.52	0.34	0.28	0.34	-0.36	0.2	1	0.33	0.06	0.25	0.04	-0.26	0.09	-0.32	-0.03	-0.14	-0.06	2.12836e-12	0.00071643	0.0139278	0.000529684	4.42017e-08	0.105329	0	0.125466	0.000386708	0.39227	0.0981253	0.00197151	0.270705	0.0751879	0.196365	0.747145	0.67909
	OeDFR	0.81	0.8	0.91	0.86	0.1	0.92	0.33	1	-0.74	0.95	0.88	0.26	0.36	0.73	-0.68	-0.71	-0.74	1.61386e-08	2.50264e-29	2.02203e-84	4.75041e-48	0.17099	2.38369e-71	0.125466	0	1.88473e-09	5.78906e-74	4.99483e-36	0.159705	0.000667187	1.5131e-31	1.03778e-10	1.16049e-10	2.80633e-11
	OeANS	-0.36	-0.55	-0.62	-0.49	-0.17	-0.64	0.06	-0.74	1	-0.68	-0.89	0.06	0.03	-0.68	0.75	0.88	0.84	0.000105709	4.83206e-05	6.1277e-06	0.0128939	0.299606	5.9468e-07	0.000386708	1.88473e-09	0	2.58602e-09	2.76734e-07	0.0785341	0.00342368	6.55623e-10	3.44951e-17	6.29876e-39	7.49668e-29
	OeUFGT	0.83	0.76	0.95	0.92	0.27	0.97	0.25	0.95	-0.68	1	0.84	0.29	0.54	0.77	-0.67	-0.63	-0.69	2.13194e-08	1.56438e-26	2.48361e-63	1.66887e-42	0.141376	1.73501e-71	0.39227	5.78906e-74	2.58602e-09	0	8.9549e-29	0.0981816	0.000363906	4.97734e-43	1.39236e-11	2.37966e-10	1.58432e-11
	Oeu050989.1	0.6	0.65	0.83	0.72	0.23	0.82	0.04	0.88	-0.89	0.84	1	0.22	0.27	0.79	-0.61	-0.79	-0.71	2.75866e-09	2.13791e-11	1.18901e-35	4.78742e-34	0.118225	3.58226e-31	0.0981253	4.99483e-36	2.76734e-07	8.9549e-29	0	0.215719	0.0020484	2.81642e-20	2.19091e-06	1.11176e-07	2.25151e-07
	Oeu004741.1	0.32	0.1	0.28	0.3	0.08	0.31	-0.26	0.26	0.06	0.29	0.22	1	0.57	0.48	0.12	0.24	0.15	0.167274	0.713838	0.0803019	0.240834	0.421063	0.142159	0.00197151	0.159705	0.0785341	0.0981816	0.215719	0	0.0013542	0.0100564	0.00035915	0.000551172	0.000250773
	Oeu004739.1	0.62	0.18	0.56	0.62	0.34	0.56	0.09	0.36	0.03	0.54	0.27	0.57	1	0.38	0.02	0.15	0.1	8.94525e-09	0.0613657	1.13865e-05	1.65777e-07	0.00173821	0.000101714	0.270705	0.000667187	0.00342368	0.000363906	0.0020484	0.0013542	0	0.000508809	0.0634357	3.15444e-05	0.00127916
	Anthocyanins	0.46	0.59	0.75	0.67	0.49	0.81	-0.32	0.73	-0.68	0.77	0.79	0.48	0.38	1	-0.54	-0.57	-0.66	2.25981e-05	1.53571e-10	1.90761e-28	8.73229e-22	0.0295892	3.81109e-38	0.0751879	1.5131e-31	6.55623e-10	4.97734e-43	2.81642e-20	0.0100564	0.000508809	0	1.99378e-11	5.7866e-09	1.26242e-10
	Tmin	-0.35	-0.47	-0.52	-0.45	-0.1	-0.61	-0.03	-0.68	0.75	-0.67	-0.61	0.12	0.02	-0.54	1	0.64	0.87	0.405939	8.01407e-07	6.75843e-09	3.33958e-05	0.374487	4.70014e-10	0.196365	1.03778e-10	3.44951e-17	1.39236e-11	2.19091e-06	0.00035915	0.0634357	1.99378e-11	0	2.19657e-34	1.53848e-61
	Tmax	-0.36	-0.67	-0.61	-0.51	-0.17	-0.6	-0.14	-0.71	0.88	-0.63	-0.79	0.24	0.15	-0.57	0.64	1	0.87	0.141237	2.15017e-07	2.54026e-07	0.000692707	0.5487	1.73956e-08	0.747145	1.16049e-10	6.29876e-39	2.37966e-10	1.11176e-07	0.000551172	3.15444e-05	5.7866e-09	2.19657e-34	0	2.76295e-68
	Tmedium	-0.36	-0.66	-0.6	-0.51	-0.18	-0.67	-0.06	-0.74	0.84	-0.69	-0.71	0.15	0.1	-0.66	0.87	0.87	1	0.643733	1.81752e-07	2.18265e-08	0.000136867	0.452116	1.17264e-09	0.67909	2.80633e-11	7.49668e-29	1.58432e-11	2.25151e-07	0.000250773	0.00127916	1.26242e-10	1.53848e-61	2.76295e-68	0
cv. 'Tondina'		Pearson correlation coefficients																	P.VALUE
		OePAL	Oe4CL	OeCHS	OeCHI	OeF3H	OeF3.H	OeF3.5.H	OeDFR	OeANS	OeUFGT	Oeu050989.1	Oeu004741.1	Oeu004739.1	Anthocyanins	Tmin	Tmax	Tmedium	OePAL	Oe4CL	OeCHS	OeCHI	OeF3H	OeF3.H	OeF3.5.H	OeDFR	OeANS	OeUFGT	Oeu050989.1	Oeu004741.1	Oeu004739.1	Anthocyanins	Tmin	Tmax	Tmedium
	OePAL	1	0.34	0.97	0.96	0.66	0.94	0.55	0.86	-0.65	0.94	0.8	0.45	0.53	0.94	-0.44	-0.63	-0.6	0	2.47036e-06	1.51993e-43	1.45812e-53	1.41944e-13	1.79988e-39	0.000536944	3.46575e-36	1.73996e-07	1.35676e-56	4.22021e-56	0.000253064	1.60067e-05	1.59477e-22	1.59254e-05	4.05909e-06	4.36215e-06
	Oe4CL	0.34	1	0.34	0.4	0.24	0.41	0.44	0.43	-0.37	0.35	0.41	-0.19	-0.1	0.45	-0.52	-0.39	-0.55	2.47036e-06	0	1.83975e-07	4.08324e-14	0.00106735	7.90524e-17	0.344002	1.88627e-19	0.000142372	1.38838e-09	0.000251806	0.973702	0.8447	8.84684e-24	3.22837e-05	0.00106052	0.000139239
	OeCHS	0.97	0.34	1	0.99	0.63	0.97	0.54	0.92	-0.69	0.96	0.84	0.43	0.48	0.96	-0.52	-0.65	-0.66	1.51993e-43	1.83975e-07	0	5.62458e-50	1.13842e-17	1.38914e-54	0.000558597	1.04551e-41	9.5267e-13	7.67391e-74	1.72098e-63	0.000101161	6.69318e-08	8.9993e-36	9.8731e-09	1.48569e-09	1.15386e-09
	OeCHI	0.96	0.4	0.99	1	0.65	0.97	0.52	0.92	-0.71	0.97	0.83	0.39	0.42	0.96	-0.57	-0.66	-0.68	1.45812e-53	4.08324e-14	5.62458e-50	0	1.54098e-15	1.95312e-74	0.0068213	6.60223e-74	3.07224e-09	7.0748e-66	2.31021e-44	0.000737408	0.000105576	6.94587e-44	4.72974e-07	9.36134e-07	3.15036e-07
	OeF3H	0.66	0.24	0.63	0.65	1	0.56	0.26	0.48	-0.17	0.62	0.42	0.42	0.3	0.54	-0.25	-0.57	-0.44	1.41944e-13	0.00106735	1.13842e-17	1.54098e-15	0	1.38296e-13	0.0837552	1.27182e-14	2.12659e-05	4.66483e-15	1.48586e-16	0.000751566	0.000555398	1.56352e-11	8.05472e-05	1.71446e-05	2.20354e-05
	OeF3'H	0.94	0.41	0.97	0.97	0.56	1	0.51	0.92	-0.68	0.96	0.82	0.43	0.46	0.94	-0.58	-0.59	-0.69	1.79988e-39	7.90524e-17	1.38914e-54	1.95312e-74	1.38296e-13	0	0.0036548	6.79346e-79	2.79873e-12	6.24928e-69	1.03704e-39	0.00173885	3.23509e-05	5.41116e-64	5.25788e-09	1.43067e-08	2.93696e-09
	OeF3'5'H	0.55	0.44	0.54	0.52	0.26	0.51	1	0.66	-0.58	0.49	0.74	-0.21	-0.02	0.58	-0.47	-0.71	-0.66	0.000536944	0.344002	0.000558597	0.0068213	0.0837552	0.0036548	0	0.0155697	4.51509e-06	0.000482953	0.000836665	0.0183084	0.442481	0.028448	8.86566e-07	4.21257e-09	1.63235e-08
	OeDFR	0.86	0.43	0.92	0.92	0.48	0.92	0.66	1	-0.82	0.89	0.94	0.18	0.26	0.92	-0.75	-0.74	-0.84	3.46575e-36	1.88627e-19	1.04551e-41	6.60223e-74	1.27182e-14	6.79346e-79	0.0155697	0	2.64329e-12	1.44793e-51	5.75657e-34	0.00400825	0.000243303	5.79094e-61	2.96144e-09	2.7071e-08	3.20545e-09
	OeANS	-0.65	-0.37	-0.69	-0.71	-0.17	-0.68	-0.58	-0.82	1	-0.65	-0.88	0.1	-0.21	-0.79	0.71	0.74	0.77	1.73996e-07	0.000142372	9.5267e-13	3.07224e-09	2.12659e-05	2.79873e-12	4.51509e-06	2.64329e-12	0	1.08008e-11	1.7315e-11	0.0138158	0.162828	3.10347e-14	2.5094e-30	5.44517e-37	6.89887e-39
	OeUFGT	0.94	0.35	0.96	0.97	0.62	0.96	0.49	0.89	-0.65	1	0.82	0.44	0.48	0.92	-0.57	-0.62	-0.67	1.35676e-56	1.38838e-09	7.67391e-74	7.0748e-66	4.66483e-15	6.24928e-69	0.000482953	1.44793e-51	1.08008e-11	0	1.42128e-62	0.000288408	1.20722e-06	4.78715e-39	2.2524e-08	1.21525e-08	5.79538e-09
	Oeu050989.1	0.8	0.41	0.84	0.83	0.42	0.82	0.74	0.94	-0.88	0.82	1	0.09	0.33	0.87	-0.77	-0.87	-0.9	4.22021e-56	0.000251806	1.72098e-63	2.31021e-44	1.48586e-16	1.03704e-39	0.000836665	5.75657e-34	1.7315e-11	1.42128e-62	0	0.000154439	1.88846e-08	5.69221e-25	2.29195e-07	1.60939e-08	2.29636e-08
	Oeu004741.1	0.45	-0.19	0.43	0.39	0.42	0.43	-0.21	0.18	0.1	0.44	0.09	1	0.65	0.3	0.12	0.07	0.06	0.000253064	0.973702	0.000101161	0.000737408	0.000751566	0.00173885	0.0183084	0.00400825	0.0138158	0.000288408	0.000154439	0	1.09803e-15	0.0196165	0.00142667	0.000698201	0.000536749
	Oeu004739.1	0.53	-0.1	0.48	0.42	0.3	0.46	-0.02	0.26	-0.21	0.48	0.33	0.65	1	0.46	0.09	-0.24	-0.12	1.60067e-05	0.8447	6.69318e-08	0.000105576	0.000555398	3.23509e-05	0.442481	0.000243303	0.162828	1.20722e-06	1.88846e-08	1.09803e-15	0	0.000224452	0.0968233	0.639063	0.569465
	Anthocyanins	0.94	0.45	0.96	0.96	0.54	0.94	0.58	0.92	-0.79	0.92	0.87	0.3	0.46	1	-0.58	-0.68	-0.69	1.59477e-22	8.84684e-24	8.9993e-36	6.94587e-44	1.56352e-11	5.41116e-64	0.028448	5.79094e-61	3.10347e-14	4.78715e-39	5.69221e-25	0.0196165	0.000224452	0	3.1731e-10	2.84432e-09	2.68371e-10
	Tmin	-0.44	-0.52	-0.52	-0.57	-0.25	-0.58	-0.47	-0.75	0.71	-0.57	-0.77	0.12	0.09	-0.58	1	0.64	0.87	1.59254e-05	3.22837e-05	9.8731e-09	4.72974e-07	8.05472e-05	5.25788e-09	8.86566e-07	2.96144e-09	2.5094e-30	2.2524e-08	2.29195e-07	0.00142667	0.0968233	3.1731e-10	0	2.29605e-33	9.53612e-60
	Tmax	-0.63	-0.39	-0.65	-0.66	-0.57	-0.59	-0.71	-0.74	0.74	-0.62	-0.87	0.07	-0.24	-0.68	0.64	1	0.88	4.05909e-06	0.00106052	1.48569e-09	9.36134e-07	1.71446e-05	1.43067e-08	4.21257e-09	2.7071e-08	5.44517e-37	1.21525e-08	1.60939e-08	0.000698201	0.639063	2.84432e-09	2.29605e-33	0	2.66341e-66
	Tmedium	-0.6	-0.55	-0.66	-0.68	-0.44	-0.69	-0.66	-0.84	0.77	-0.67	-0.9	0.06	-0.12	-0.69	0.87	0.88	1	4.36215e-06	0.000139239	1.15386e-09	3.15036e-07	2.20354e-05	2.93696e-09	1.63235e-08	3.20545e-09	6.89887e-39	5.79538e-09	2.29636e-08	0.000536749	0.569465	2.68371e-10	9.53612e-60	2.66341e-66	0
